# Supplementary material for: A new Triassic austrolimulid from Poland presents insight into xiphosurid evolution and palaeobiogeography at the dawn of the Mesozoic
Source: PeerJ. 2026 Mar 25;14:e20950. doi: 10.7717/peerj.20950 (PMC13032753; doi:10.7717/peerj.20950)
Supplement: Supplemental Information 2 [file peerj-14-20950-s002.xlsx]

## Sheet: Table S2
Nr	Locality name	Country of the Locality	Specimen known from the locality (if more than one not all have to be listed)			Stratigraphy					Geological unit	Geochronology/stratigraphy reference	Curent geographical coordinates of the locality							Collection housing the specimen	Collection city/region & country	General (overview, review, reclassification) reference to the specimen	Figures & plates (general reference)	Specific (original description or other relevant) reference	Figures & plates (specific reference)	Other references (if relevant)	Figures & plates (other references)
			Specimen	Genus	Species	System	Series	Stage	Substage	Other			Original notation	Full coordinates	Latitude	Longitude	GeoJason coordinates	Comments	Coordinates reference
1	Hämelschenburg	Germany	Slg. -Nr. SMF VIII 313	Limulacea, fam., gen. et sp. indet.		Triassic	Upper						"Hämelschenburg südlich von Hameln/Weser"		52.02866711166252	9.3519647357711	9.3519647357711, 52.02866711166252	Approximate coordinates of Hämelschenburg	Hauschke, N., and Wilde, V. (1991). Kurze Mitteilung über einen Limuliden-Fund aus der oberen Trias von Hämelschenburg (Südniedersachsen). Ber. naturhist. Ges. Hannover. 133, 261-264.	Forschungsinstitut Senckenberg	Frankfurt am Main, Germany			Hauschke, N., and Wilde, V. (1991). Kurze Mitteilung über einen Limuliden-Fund aus der oberen Trias von Hämelschenburg (Südniedersachsen). Ber. naturhist. Ges. Hannover. 133, 261-264.	Fig. 1
2	Seinstedt (Fuchsberg & Langenberg)	Germany	SMF VIII 311 (A & B?)	Batracholimulus (formerly '?Paleolimulus')	B. fuchsbergensis	Triassic	Upper	Norian/Rhaetian boundary interval		Gregoriusella polonica - Shipingia gerbachmanni conchostracan Zone	Exter Formation	Barth, G., Franz, M., Heunisch, C. et al. Late Triassic (Norian-Rhaetian) brackish to freshwater habitats at a fluvial-dominated delta plain (Seinstedt, Lower Saxony, Germany). Palaeobio Palaeoenv 94, 495–528 (2014). https://doi.org/10.1007/s12549-014-0168-6	Alter Steinbruch am Fuchsberg zwischen Hedeper und Seinstedt, Blatt 3929 Hornburg der TK 25 (R 44.08250, H 57.70650)	52.062389°N, 10.662526°E	52.062389	10.662526	10.662527, 52.062389	Approximate coordinates of the quarry based on the description of locality in the original paper	Hauschke, N., & Wilde, V. (1987). Paleolimulus fuchsbergensis n. sp.(Xiphosura, Merostomata) aus der oberen Trias von Nordwestdeutschland, mit einer Übersicht zur Systematik und Verbreitung rezenter Limuliden. Paläontologische Zeitschrift, 61, 87-108.	Forschungsinstitut Senckenberg	Frankfurt am Main, Germany	Bicknell & Pates (2020)	Fig. 26 (D)	Hauschke, N., & Wilde, V. (1987). Paleolimulus fuchsbergensis n. sp.(Xiphosura, Merostomata) aus der oberen Trias von Nordwestdeutschland, mit einer Übersicht zur Systematik und Verbreitung rezenter Limuliden. Paläontologische Zeitschrift, 61, 87-108.	Fig. 3
3	Schnabelwaid	Germany	SNSB-BSPG 1967 XVI 28	Limulacea fam., gen. et sp. indet.		Triassic	Upper				?		"... and from the Hohe Warte near Schnabelwaid (specimen 2)"	49.81233186583481, 11.582374304729608	49.81233186583481	11.582374304729608	11.582374304729608, 49.81233186583481	Coordinates of the nearby Schnabelwaid		Staatliche Naturwissenschaftliche Sammlungen Bayern – Bayerische Staatssammlung für Paläontologie und Geologie	Munich (?), Germany			Hauschke, N., and Wilde, V. (1984). Limuliden-Reste aus dem unteren Lias Frankens. Mitt. Bayer. Staatssamml. Paläontol. 24, 51–56.	Fig. 2, 3
4	Unternschreez	Germany	SNSB-BSPG 1967 XVI 27	Limulitella	L. cf. liasokeuperinus	Triassic	Upper				?Exter Formation		"These are the remains of two prosomata, originating from the sand pit of Unternschreez (specimen 1)".	49.886219404276225, 11.589242040148664	49.886219404276225	11.589242040148664	11.589242040148664, 49.886219404276225	Approximate coordinates of the sand pit in Unternschreez		Staatliche Naturwissenschaftliche Sammlungen Bayern – Bayerische Staatssammlung für Paläontologie und Geologie	Munich (?), Germany	Bicknell & Pates (2020)	Fig. 30 D	Hauschke, N., and Wilde, V. (1984). Limuliden-Reste aus dem unteren Lias Frankens. Mitt. Bayer. Staatssamml. Paläontol. 24, 51–56.	Fig. 1
5	Vic-sur-Seille	France	MAN 8240	Keuperlimulus (?Limulitella )	L. vicensis	Triassic	Upper	Norian			Marnes Irisées Supérieures Formation	Sylvie Bourquin, M. Durand. International field workshop on ”The Triassic of Eastern France”, october 2-7, 2006. Editions de G´eosciences-Rennes, 80 p., 2007. <insu-00165408>	"...was found at Vic-sur-Seille, not in situ, but in a pile of stones brought to the road for paving. The rock containing this fossil is yellowish-gray, very fine-grained, and belongs to the dolomitic series. Numerous small rectangular voids, all of the same length, can be seen on the fractures and, better still, on the sections, which we attribute to molds of Bactryllium, probably B. minulum Fl.…	48.78188250145931, 6.5341093115198134	48.78188250145931	6.5341093115198134	6.5341093115198134, 48.78188250145931	Gmaps coordinates of village Vic-sur-Seille where the specimen was found (in pile of rocks for road building)	Bleicher, G. (1896). Sur la découverte d'une nouvelle espèce de limule dans les marnes irisées de Lorraine. Berger-Levrault.	Muséum-Aquarium de Nancy	Lorraine, France	Bicknell & Pates (2020)	Fig. 29 (A)	Bleicher, G. (1896). Sur la découverte d'une nouvelle espèce de limule dans les marnes irisées de Lorraine. Berger-Levrault.	Pl. 1 Fig. 1
6	"Stöckach" hill near Winnenden	Germany	SMNS 75561	Limuloidea fam., gen. et sp. indet.		Triassic	Upper	Carnian	Juliat/Tuvalian		Stuttgart Fm	Seegis, D. (2014). The first fossil limuloid remain from the Stuttgart Formation (Schilfsandstein, Keuper, Karnian, Late Triassic) of Baden-Württemberg, southern Germany. Neues Jahrbuch Für Geologie Und Paläontologie - Abhandlungen, 274(2), 229–238. doi:10.1127/njgpa/2014/0443	Coordinates of the nearby Winnenden	48.87415502931148°N, 9.395169698493797°E	48.87415502931148	9.395169698493797	9.395169698493797, 48.87415502931148		Seegis, D. (2014). The first fossil limuloid remain from the Stuttgart Formation (Schilfsandstein, Keuper, Karnian, Late Triassic) of Baden-Württemberg, southern Germany. Neues Jahrbuch Für Geologie Und Paläontologie - Abhandlungen, 274(2), 229–238. doi:10.1127/njgpa/2014/0443	Staatliches Museum für Naturkunde Stuttgart	Stuttgart, Germany	Seegis, D. (2014). The first fossil limuloid remain from the Stuttgart Formation (Schilfsandstein, Keuper, Karnian, Late Triassic) of Baden-Württemberg, southern Germany. Neues Jahrbuch Für Geologie Und Paläontologie - Abhandlungen, 274(2), 229–238. doi:10.1127/njgpa/2014/0443			Fig. 2, 3
7	Quarries of Montral-Alcover (Tarragona)	Spain	MGSB 19195	Heterolimulus	H.gadeai	Triassic	Middle	Ladinian		Upper Muschelkalk	Alcover Limestone Formation	De Jaime-Soguero, C., Mujal, E., & Fortuny, J. (2020). First xiphosuran traceway in the middle Muschelkalk facies (Middle Triassic) of the Catalan Basin (NE Iberian Peninsula). Spanish Journal of Paleontology.	Quarries of Montral-Alcover (Tarragona)	41º 10’N, 1º10’E	41.1666667	001.1666667	001.1666668, 41.1666667	It seems there are multiple quarries in the area, and there is no precise information where the specimens were found. From another paper on Montral-Alcover fossils: " Montral-Alcover area is situated about 100 km SW of Barcelona, in the Province of Tarragona (ca. 41º 10’N, 1º10’E). These are coordinates for the city of Tarragona, the quarries are to the NW.	One paper:	Museo Geológico del Seminario de Barcelona	Barcelona, Spain	Bicknell & Pates (2020)	Fig. 31 (A)	Boada, L. V., & de Villalta Comella, J. F. (1966). Heterolimulus gadeai nov. gen., nov. sp., representante de una nueva familia de Limulacea, en el Triásico español. Acta geológica hispánica, 9-11.	No picture in this paper
			?Private specimen (no.3?)	Heterolimulus	H.gadeai														Boada, L. V., & de Villalta Comella, J. F. (1966). Heterolimulus gadeai nov. gen., nov. sp., representante de una nueva familia de Limulacea, en el Triásico español. Acta geológica hispánica, 9-11.	Private specimen: "Property of Juan Güell (OFTECO) de Valls (Tarragona)"	Tarragona?	Romero, P. A., and Vía Boada, L. (1977). “Tarracolimulus rieke” nuevo Limulido del Triasico de Montral-Alcover (Tarragona). Cuadernos Geol. Iberica 4, 239–246			Fig. 8
			?	Heterolimulus	H.gadeai															No information on collection number or ownership	?	Romero, P. A., and Vía Boada, L. (1977). “Tarracolimulus rieke” nuevo Limulido del Triasico de Montral-Alcover (Tarragona). Cuadernos Geol. Iberica 4, 239–247			Fig. 9
			?	Heterolimulus	H.gadeai															No information on collection number or ownership	?	Vía, L. (1987). Artrópodos fosiles triásicos de Alcover-Montral. II: Limulidos.			Fig. 5
			ARP 002	Heterolimulus	H.gadeai															Private specimen: Albert Roda collection of Tarragona [col·lecció Albert Roda de Tarragona]	Tarragona, Spain?	i Martí, J. C. (1994). Noves aportacion paleontològiques al muschelkalk superior de les muntanyes de prades: el cas del Pinetell. Quaderns de Vilaniu, 67-67.			Fig. 8
			MGSB 35088	Mesolimulus	M. crespelli															Museo Geológico del Seminario de Barcelona	Barcelona, Spain	Bicknell & Pates (2020)	Fig. 31 (B)	Vía, L. (1987). Artrópodos fosiles triásicos de Alcover-Montral. II: Limulidos.	Plate I Fig. 1
			MGSB M 263	Mesolimulus	M. crespelli														Another paper:	Museo Geológico del Seminario de Barcelona	Barcelona, Spain	Vía, L. (1987). Artrópodos fosiles triásicos de Alcover-Montral. II: Limulidos.			No picture
			MGSB M 264	Mesolimulus	M. crespelli														Vía, L. (1987). Artrópodos fosiles triásicos de Alcover-Montral. II: Limulidos.	Museo Geológico del Seminario de Barcelona	Barcelona, Spain				Plate I Fig. 2
			MGSB M 266	Mesolimulus	M. crespelli															Museo Geológico del Seminario de Barcelona	Barcelona, Spain	Vía, L. (1987). Artrópodos fosiles triásicos de Alcover-Montral. II: Limulidos.		Romero, P. A., and Vía Boada, L. (1977). “Tarracolimulus rieke” nuevo Limulido del Triasico de Montral-Alcover (Tarragona). Cuadernos Geol. Iberica 4, 239–246	Fig. 4
			MGSB M 267	Mesolimulus	M. crespelli														Yet another paper:	Museo Geológico del Seminario de Barcelona	Barcelona, Spain				Fig. 5
			MGSB M 268 & MGSB M 275	Mesolimulus	M. crespelli														Romero, P. A., and Vía Boada, L. (1977). “Tarracolimulus rieke” nuevo Limulido del Triasico de Montral-Alcover (Tarragona). Cuadernos Geol. Iberica 4, 239–246	Museo Geológico del Seminario de Barcelona	Barcelona, Spain	Vía, L. (1987). Artrópodos fosiles triásicos de Alcover-Montral. II: Limulidos.			Plate I Fig. 3 & 4
			MGSB M 269	Mesolimulus	M. crespelli															Museo Geológico del Seminario de Barcelona	Barcelona, Spain				No picture
			MGSB M 271	Mesolimulus	M. crespelli														Newer paper:	Museo Geológico del Seminario de Barcelona	Barcelona, Spain				No picture
			MGSB M 273	Mesolimulus	M. crespelli														De Jaime-Soguero, C., Mujal, E., & Fortuny, J. (2020). First xiphosuran traceway in the middle Muschelkalk facies (Middle Triassic) of the Catalan Basin (NE Iberian Peninsula). Spanish Journal of Paleontology.	Museo Geológico del Seminario de Barcelona	Barcelona, Spain				No picture
			PI 4	Mesolimulus	M. crespelli															Centre d'Història Natural de la Conca de Barberà (Museu-Arxiu de Montblanc)	Montblanc, Spain	i Martí, J. C. (1994). Noves aportacion paleontològiques al muschelkalk superior de les muntanyes de prades: el cas del Pinetell. Quaderns de Vilaniu, 67-67.			Fig. 9
			MGSB M 262	Tarracolimulus	T. rieki															Museo Geológico del Seminario de Barcelona	Barcelona, Spain	Bicknell & Pates (2020)	Fig. 31 (C)	Romero, P. A., and Vía Boada, L. (1977). “Tarracolimulus rieke” nuevo Limulido del Triasico de Montral-Alcover (Tarragona). Cuadernos Geol. Iberica 4, 239–246	Fig. 1 & 2
			MGSB M 265	Tarracolimulus	T. rieki														Another paper with general info:	Museo Geológico del Seminario de Barcelona	Barcelona, Spain	Romero, P. A., and Vía Boada, L. (1977). “Tarracolimulus rieke” nuevo Limulido del Triasico de Montral-Alcover (Tarragona). Cuadernos Geol. Iberica 4, 239–246			No picture
			MGSB M 270	Tarracolimulus	T. rieki														Cortana i Martí, J. C. (1994). Noves aportacion paleontològiques al muschelkalk superior de les muntanyes de prades: el cas del Pinetell. Quaderns de Vilaniu, 67-67.	Museo Geológico del Seminario de Barcelona	Barcelona, Spain				Fig. 6
			MGSB M 272	Tarracolimulus	T. rieki														Yet another paper with map:	Museo Geológico del Seminario de Barcelona	Barcelona, Spain				No picture
			MGSB M 282	Tarracolimulus	T. rieki														Carrasco, J. F. (2011). A new ichnospecies of Asteriacites from the Triassic of Tarragona (Spain). Batalleria, 16, 12-15.	Museo Geológico del Seminario de Barcelona	Barcelona, Spain				Fig. 3
			MGSB M 283	Tarracolimulus	T. rieki															Museo Geológico del Seminario de Barcelona	Barcelona, Spain				Fig. 7
8	Tejra	Tunisia	ZPAL V.46/101	Limulitella	L. tejraensis	Triassic	Middle	Anisian-early Ladinian			Ouled Chebbi Formation	Błażejowski B, Niedźwiedzki G, Boukhalfa K, Soussi M. 2017. Limulitella tejraensis , a new species of limulid (Chelicerata, Xiphosura) from the Middle Triassic of southern Tunisia (Saharan Platform). Journal of Paleontology 91:960–967. DOI: 10.1017/jpa.2017.29.	No exact coordinates, but map	33.40942301205425, 10.423871954480857	33.40942301205425	10.423871954480857	10.423871954480857, 33.40942301205425		Błażejowski B, Niedźwiedzki G, Boukhalfa K, Soussi M. 2017. Limulitella tejraensis , a new species of limulid (Chelicerata, Xiphosura) from the Middle Triassic of southern Tunisia (Saharan Platform). Journal of Paleontology 91:960–967. DOI: 10.1017/jpa.2017.29.	Institute of Paleontology, Polish Academy of Sciences	Warsaw, Poland	Bicknell & Pates (2020)	Fig. 29 B	Błażejowski, B., Niedźwiedzki, G., Boukhalfa, K., & Soussi, M. (2017). Limulitella tejraensis, a new species of limulid (Chelicerata, Xiphosura) from the Middle Triassic of southern Tunisia (Saharan Platform). Journal of Paleontology, 91(5), 960–967. https://doi.org/10.1017/jpa.2017.29	Fig. 3. 1
			ZPAL V.46/102	Limulitella	L. tejraensis																				Fig. 3. 5
			ZPAL V.46/103	Limulitella	L. tejraensis																				Fig. 3.7,8
			ZPAL V.46/113	Limulitella	L. tejraensis
			ZPAL V.46/118	Limulitella	L. tejraensis
			ZPAL V.46/120	Limulitella	L. tejraensis																				Fig. 3.6
			ZPAL V.46/121	Limulitella	L. tejraensis
9	Kamnik-Savinja Alps	Slovenia	PMSL T-993	Sloveniolimulus	S. rudkini	Triassic	Middle	Anisian			Strelovec Formation	Bicknell RDC, Žalohar J, Miklavc P, Celarc B, Križnar M, and Hitij T (2019) A new limulid genus from the Strelovec Formation (Middle Triassic, Anisian) of northern Slovenia. Geological Magazine 156: 2017–2030. https://doi.org/10.1017/S0016756819000323	46° 21' 55.76'' N, 14° 39' 29.23'' E	46° 21' 55.76'' N, 14° 39' 29.23'' E	46.3654889	014.6581194	014.6581195, 46.3654889	"The investigated horseshoe crab fossil was found in Unit 2 of the Strelovec Formation in Section S1 of the Slatinski Plaz" [Original paper, "A new limulid…"]; "The holotype was col- lected on the northern slopes of the Križevnik Mountain (1909 m above sea level) in the Robanov Kot Valley" [ 2nd paper, "Revisiting..."]		Hitij & Žalohar Paleontological Collection, registered with the Natural History Museum of Slovenia (Ljubljana) (PMSL)	Ljubjana, Slovenia	Bicknell RDC, Žalohar J, Miklavc P, Celarc B, Križnar M, and Hitij T (2019) A new limulid genus from the Strelovec Formation (Middle Triassic, Anisian) of northern Slovenia. Geological Magazine 156: 2017–2030. https://doi.org/10.1017/S0016756819000323			Fig. 5,6
			PMSL T-2071	Sloveniolimulus	S. rudkini						Strelovec Formation	Bicknell, Russell D.C., Žalohar, Jure, Miklavc, Primož, Celarc, Bogomir, Križnar, Matija, and Hitij, Tomaž. 2021. Revisiting horseshoe crab fossils from the Middle Triassic (Anisian) Strelovec Formation Konservat-Lagerstätte of Slovenia. Palaeontologia Electronica, 24(3):a36. https://doi.org/10.26879/1168 palaeo-electronica.org/content/2021/3480-on-sloveniolimulus-rudkini	"The two new specimens were collected on the western slopes of the Kalška gora Mountain (2058 m above sea level) in the Kamniška Bistrica Valley"					Map available in paper	Bicknell, Russell D.C., Žalohar, Jure, Miklavc, Primož, Celarc, Bogomir, Križnar, Matija, and Hitij, Tomaž. 2021. Revisiting horseshoe crab fossils from the Middle Triassic (Anisian) Strelovec Formation Konservat-Lagerstätte of Slovenia. Palaeontologia Electronica, 24(3):a36. https://doi.org/10.26879/1168 palaeo-electronica.org/content/2021/3480-on-sloveniolimulus-rudkini	Hitij & Žalohar Paleontological Collection, registered with the Natural History Museum of Slovenia (Ljubljana) (PMSL)	Ljubjana, Slovenia	Bicknell, Russell D.C., Žalohar, Jure, Miklavc, Primož, Celarc, Bogomir, Križnar, Matija, and Hitij, Tomaž. 2021. Revisiting horseshoe crab fossils from the Middle Triassic (Anisian) Strelovec Formation Konservat-Lagerstätte of Slovenia. Palaeontologia Electronica, 24(3):a36. https://doi.org/10.26879/1168 palaeo-electronica.org/content/2021/3480-on-sloveniolimulus-rudkini			Fig. 3
			PMSL T-2072	Sloveniolimulus	S. rudkini						Strelovec Formation
10	Rüdersdorf bei Berlin	Germany	MB.A.0207	?Limulidae gen. et sp. indet ("Limulus kieri")		Triassic	Middle			Upper Muschelkalk; transversa-Schichten (mo1a)	Muschelkalk Limestone	Jubitz, K. B., & Göllnitz, D. (1996). Geotopschutz im Tagebau Rüdersdorf bei Berlin.	Antiklinalstruktur von Rüdersdorf tritt östlich von Berlin	52.48122458513835, 13.804347343486178	52.48122458513835	13.804347343486178	13.804347343486178, 52.48122458513835			Geologisch-Paläontologischen Institut und Museum am Museum für Naturkunde der Humboldt-Universität zu Berlin	Berlin, Germany	Bicknell & Pates (2020)	Fig. 31 D	Hauschke, N., Wilde, V., & Pietrzeniuk, E. (1992). Ein Limulide aus dem Muschelkalk (mittlere Trias) von Rüdersdorf bei Berlin. Zeitschrift für geologische Wissenschaften, 20, 461-466.	Plate 1 Fig. 1-3
			MB.A.0214 a & b	?Limulus sp.		Triassic	Middle			Lower Muschelkalk; Schaumkalk (mu1a)	Muschelkalk Limestone	Jubitz, K. B., & Göllnitz, D. (1996). Geotopschutz im Tagebau Rüdersdorf bei Berlin.								Geologisch-Paläontologischen Institut und Museum am Museum für Naturkunde der Humboldt-Universität zu Berlin	Berlin, Germany	Hauschke, N., Wilde, V., & Pietrzeniuk, E. (1992). Ein Limulide aus dem Muschelkalk (mittlere Trias) von Rüdersdorf bei Berlin. Zeitschrift für geologische Wissenschaften, 20, 461-466.	Only mentioned, no figure provided
11	Schulpforte	Germany	Slg-TC-4/MLU.Fri1906.VII/5	Limulitella	L. henkeli	Triassic	Middle			"aus dem Unteren Wellenkalk des Unteren Muschelkalks"	Jena Formation, Lower Muschelkalk			51.13973502506905, 11.737903242617445	51.13973502506905	11.737903242617445	11.737903242617445, 51.13973502506905	Approximate coordinates based on the information: "...der im Unteren Wellenkalk zwischen Schulpforta und Bad Kösen geborgen wurde"	Hauschke, Norbert & Mertmann, Dorothee. (2015). Ausgewählte Fossilfunde aus den Geologisch-Paläontologischen Sammlungen der Martin-Luther-Universität in Halle (Saale): Sachsen-Anhalt. Der Aufschluss. 66. 335-351.	Institut für Geologische Wissenschaften und Geiseltalmuseum Martin Luther University Halle-Wittenberg	Halle (Saale), Germany	Bicknell & Pates (2020)	Fig. 28 B	Fritsch 1906		Hauschke, Norbert & Mertmann, Dorothee. (2015). Ausgewählte Fossilfunde aus den Geologisch-Paläontologischen Sammlungen der Martin-Luther-Universität in Halle (Saale): Sachsen-Anhalt. Der Aufschluss. 66. 335-351.	Fig. 6.3
12	Laineck near Bayreuth	Germany	SNSB-BSPG AS I 939	"Limulus"	L. priscus	Triassic	Middle	Anisian	Illyrian	Upper Muschelkalk	Trochitenkalk Formation, basal Upper Muschelkalk (?)	Klein, N., Eggmaier, S., & Hagdorn, H. (2022). The redescription of the holotype of Nothosaurus mirabilis (Diapsida, Eosauropterygia)—a historical skeleton from the Muschelkalk (Middle Triassic, Anisian) near Bayreuth (southern Germany). PeerJ, 10, e13818.	"Muschelkalk of Laineck near Bayreuth"	49.97075535457186, 11.645370346527669	49.97075535457186	11.645370346527669	11.645370346527669, 49.97075535457186	Approximate coordinates of Oschenberg quarry near Laineck from Gmaps, based on the description in Nothosaurus paper	Klein, N., Eggmaier, S., & Hagdorn, H. (2022). The redescription of the holotype of Nothosaurus mirabilis (Diapsida, Eosauropterygia)—a historical skeleton from the Muschelkalk (Middle Triassic, Anisian) near Bayreuth (southern Germany). PeerJ, 10, e13818.	Staatliche Naturwissenschaftliche Sammlungen Bayern – Bayerische Staatssammlung für Paläontologie und Geologie	Munich, Germany	Bicknell & Pates (2020)	Fig. 32 (F)	Münster, G. G. (1839). “Die Rhyncholiten des Muschelkalks mit ihremFortsätzen,” in Beiträge zur Petrefacten-Kunde, ed G. G. Münster (Bayreuth: In Commission der Buchner’schen Buchhandlung), 48–51.	Plate V Fig. 1
13	Ohrdruf	Germany	NME 07-56 A & B	?Limulitella	indet.	Triassic	Middle	Anisian	Illyrian	On the Middle/Upper Muschelkalk boundary	Trochitenkalk Formation, basal Upper Muschelkalk	Krause, T., Hauschke, N., & Wilde, V. (2009). Ein Limulide aus den Gelben Basisschichten des Oberen Muschelkalks von Ohrdruf bei Gotha (Thüringen). Geowissenschaftliche Mitteilungen von Thüringen, 13, 163-168.	No exact coordinates given; approximate coordinates are provided based on the map included in the paper	50.83974452547944°N, 10.751021067776621°E	50.83974452547944	10.751021067776621	10.751021067776621, 50.83974452547944		Krause, T., Hauschke, N., & Wilde, V. (2009). Ein Limulide aus den Gelben Basisschichten des Oberen Muschelkalks von Ohrdruf bei Gotha (Thüringen). Geowissenschaftliche Mitteilungen von Thüringen, 13, 163-168.	Geologisch-Paläontologischen Sammlung des Naturkundemuseums Erfurt; likely lost		Bicknell & Pates (2020)	Fig. 30 B, C	Krause, T., Hauschke, N., & Wilde, V. (2009). Ein Limulide aus den Gelben Basisschichten des Oberen Muschelkalks von Ohrdruf bei Gotha (Thüringen). Geowissenschaftliche Mitteilungen von Thüringen, 13, 163-168.
14	Winterswijk	Netherlands	RGM.1333509	Limulitella	L. bronnii	Triassic	Middle	Anisian	Illyrian	Just above the Pelsonian/Illyrian boundary	Middle Muschelkalk	Klompmaker AA, van Eldijk TJB, Winkelhorst H, Reumer JWF. A non-marine horseshoe crab from the Middle Triassic (Anisian) of the Netherlands. Netherlands Journal of Geosciences. 2023;102:e1. doi:10.1017/njg.2022.16		51.967°N, 6.781°E	51.967	6.781	6.782, 51.967		Klompmaker AA, van Eldijk TJB, Winkelhorst H, Reumer JWF. A non-marine horseshoe crab from the Middle Triassic (Anisian) of the Netherlands. Netherlands Journal of Geosciences. 2023;102:e1. doi:10.1017/njg.2022.16	Naturalis Biodiversity Center, Leiden	The Netherlands	Klompmaker et al. (2022)
			Private specimen	Limulitella	indet. (likely L. bronni)	Triassic	Middle	Anisian	Pelsonian	Just below the Pelsonian/Illyrian boundary	Lower Muschelkalk									Oosterink private collection		Bicknell & Pates (2020)	Fig. 28 C & D	Hauschke, N., Oosterink, H.W. & Wilde, V., 2009. Erster Nachweis eines Limuliden (Xiphosura, Limulacea) im Muschelkalk von Winterswijk (Niederlande). Der Aufschluss 60: 13–23.	Fig. 7
15	Daaoazi near Luoping	China	LPI-61299	Yunnanolimulus	Y. luopingensis	Triassic	Middle	Anisian	Pelsonian	Nicoraella kockeli conodont Zone	Guanling Formation	Hu, S. X., Zhang, Q. Y., Chen, Z. Q., Zhou, C. Y., Lü, T., Xie, T., ... & Benton, M. J. (2011). The Luoping biota: exceptional preservation, and new evidence on the Triassic recovery from end-Permian mass extinction. Proceedings of the Royal Society B: Biological Sciences, 278(1716), 2274-2282.	"All specimens were recovered from the middle part of Member II of the Guanling Formation in Dawazi [sic?] and neighbouring areas in Luoping County, Yunnan Province, SW China"	24.768296775222055, 104.32343220171646	24.768296775222055	104.32343220171646	104.32343220171646, 24.768296775222055	Coordinates of the village of Daaozi (also known as Da'aozicun, according to GMaps). Map available in one paper. Coordinates given in another paper [The GPS position of the fossil locality is 103°44′54″N, 69°56′9″E"] don't appear to make any sense	Paper with map:	Chengdu Geological Center	Chengdu, China	Bicknell & Pates (2020)	Fig. 32 A			Hu, S., Zhang, Q., Feldmann, R. M., Benton, M. J., Schweitzer, C. E., Huang, J., ... & Hong, S. (2017). Exceptional appendage and soft-tissue preservation in a Middle Triassic horseshoe crab from SW China. Scientific Reports, 7(1), 14112.	Fig. 1 A
			LPI-31908	Yunnanolimulus	Y. luopingensis														Hu, S. X., Zhang, Q. Y., Chen, Z. Q., Zhou, C. Y., Lü, T., Xie, T., ... & Benton, M. J. (2011). The Luoping biota: exceptional preservation, and new evidence on the Triassic recovery from end-Permian mass extinction. Proceedings of the Royal Society B: Biological Sciences, 278(1716), 2274-2282.								Fig. 1 B
			LPI-32169	Yunnanolimulus	Y. luopingensis																						Fig. 1 C
			LPI-31910	Yunnanolimulus	Y. luopingensis																						Fig. 1 D
			LPI-32185	Yunnanolimulus	Y. luopingensis																						Fig. 1 E
			LPI-31926	Yunnanolimulus	Y. luopingensis																						Fig. 1 F
			LPI-61734	Yunnanolimulus	Y. luopingensis														Paper with strange coordinates:			Bicknell & Pates (2020)	Fig. 32 B				Fig. 2 A, D, G; Fig. 3 B, E
			LPI-3630	Yunnanolimulus	Y. luopingensis														Hu, S., Zhang, Q., Feldmann, R. M., Benton, M. J., Schweitzer, C. E., Huang, J., ... & Hong, S. (2017). Exceptional appendage and soft-tissue preservation in a Middle Triassic horseshoe crab from SW China. Scientific Reports, 7(1), 14112.								Fig. 2 B
			LPI-38878	Yunnanolimulus	Y. luopingensis																						Fig. 2 C
			LPI-60564	Yunnanolimulus	Y. luopingensis																						Fig. 3 A, G
			LPI-40709	Yunnanolimulus	Y. luopingensis																						Fig. 3 C, F
			LPI-31945	Yunnanolimulus	Y. luopingensis																						Fig. 4
16	Beacon Hill Quarry	Australia	AM F38274	Austrolimulus	A. fletcheri	Triassic	Middle	Anisian		Likely earliest Anisian	Shale lens in the Hawkesbury Sandstone	Bicknell, R. D. C., Smith, P. M., Brougham, T., & Bevitt, J. J. (2022). An earliest Triassic age for Tasmaniolimulus and comments on synchrotron tomography of Gondwanan horseshoe crabs. PeerJ, 10, 1–26. https://doi.org/10.7717/peerj.13326	33°45'11.2''S, 151°15'55.5''E	33.7531111°S, 151.2654167°E	-33.7531111	151.2654167	151.2654168, -33.7531111		Bicknell, R. D. C., Smith, P. M., Brougham, T., & Bevitt, J. J. (2022). An earliest Triassic age for Tasmaniolimulus and comments on synchrotron tomography of Gondwanan horseshoe crabs. PeerJ, 10, 1–26. https://doi.org/10.7717/peerj.13326	Australian Museum	Sydney, Australia	Bicknell & Pates (2020)	Fig. 24 (A)	Riek, E. F. (1955). A new xiphosuran from the Triassic sediments at Brookvale. New South Wales. Records of the Australian Museum, 23(5), 281-282.	Plate XIII, Fig. 1-4.	Rieck, E. F. (1968). Re-examination of two arthropod species from the Triassic of Brookvale, New South Wales. Records of the Australien Museum, 27, 313-321.	Fig. 1
17	Gunnedah Basin	Australia	MMF 27693	Dubbolimulus	D. peetae	Triassic	Middle	Anisian		Earliest Anisian, middle Dicroidium zuberi Zone	Napperby Formation (previously the ‘‘Ballimore Formation’’)	Bicknell, R. D. C., Smith, P. M., Brougham, T., & Bevitt, J. J. (2022). An earliest Triassic age for Tasmaniolimulus and comments on synchrotron tomography of Gondwanan horseshoe crabs. PeerJ, 10, 1–26. https://doi.org/10.7717/peerj.13326	32°17'30.8''S, 148°34'35.8''E	32.2918889°N, 148.5766111°E	-32.2918889	148.5766111	148.5766112, -32.2918889		Bicknell, R. D. C., Smith, P. M., Brougham, T., & Bevitt, J. J. (2022). An earliest Triassic age for Tasmaniolimulus and comments on synchrotron tomography of Gondwanan horseshoe crabs. PeerJ, 10, 1–26. https://doi.org/10.7717/peerj.13326	Geological Survey of New South Wales	Londonderry, Australia	Bicknell & Pates (2020)	Fig. 24 (C)	Pickett, J. W. (1984). A new freshwater Limuloid from the Middle Triassic of the New South Wales. Palaeontology, 27(3), 609-621.	Plate 55, Fig 1-2	Bicknell, R. D. C., Smith, P. M., Brougham, T., & Bevitt, J. J. (2022). An earliest Triassic age for Tasmaniolimulus and comments on synchrotron tomography of Gondwanan horseshoe crabs. PeerJ, 10, 1–26. https://doi.org/10.7717/peerj.13326	Fig. 2
18	Neckarburken, east of Heidelberg	Germany	No specific specimen number given; all specimens are designated 'Belegmaterial zur Dissertation GEHENN 1962; Slg.-Nr. 3R.8.34-4'	?Limulitella	indet.	Triassic	Middle	Anisian?		early Anisian	Upper Buntsandstein (lower Röt)	Hauschke, N. O. R. B. E. R. T., & Wilde, V. O. L. K. E. R. (2008). Limuliden aus dem Oberen Buntsandstein von Süddeutschland. Hallesches Jahrbuch für Geowissenschaften, 30, 21-26.	No exact coordinates given; coordinates of the nearby Neckarburken provided instead	49.37853862697443°N, 9.180030035697042°E	49.37853862697443	9.180030035697042	9.180030035697042, 49.37853862697443		Coordinates of the nearby Neckarburken	Geologisch-Paläontologischen Instituts der Ruprecht-Karls-Universität Heidelberg; specimens associated with Ph.D. thesis No. 3R.8.34-4. Likely lost		Bicknell & Pates (2020)	Fig. 29 C,D	Hauschke, N. O. R. B. E. R. T., & Wilde, V. O. L. K. E. R. (2008). Limuliden aus dem Oberen Buntsandstein von Süddeutschland. Hallesches Jahrbuch für Geowissenschaften, 30, 21-26.	Plate 1, Fig. 1-7.
			6 other, rather poorly preserved specimens in the same collection
19	Grés á Voltzia	France	UNISTRA.2015.0.50968	Limulitella	L. bronnii	Triassic	Middle	Anisian			Upper Buntsandstein (Grès à meules member, Grés á Voltzia)	Klompmaker AA, van Eldijk TJB, Winkelhorst H, Reumer JWF. A non-marine horseshoe crab from the Middle Triassic (Anisian) of the Netherlands. Netherlands Journal of Geosciences. 2023;102:e1. doi:10.1017/njg.2022.16	Multiple fossiliferous Grés á Voltzia sites are known in the area around Phalsbourg, France. Holotype was found nearby the town of Wassellonne; exact coordinates of the quarry are not certain, so the coordinates of this town have been provided instead	48.63845232983575°N, 7.437899259135208°E	48.63845232983575	7.437899259135208	7.437899259135208, 48.63845232983575	Coordinates of the nearby Wasselonne, FR		Collections de paléontologie, Jardin des sciences de l’Université de Strasbourg	Strasbourg, France	Klompmaker et al. (2022)	Fig. 4
			LIM 68	Limulitella	L. bronnii															State Museum of Natural History Stuttgart, Grauvogel collection	Stuttgart, Germany	Bicknell & Pates (2020)	Fig. 28 A
			Multiple other L. bronni specimens have been found in numerous, nearby exposures of the same geological unit
20	Petropavlovka III near the village of Petropavlovka, Orenburg region	Russia	PIN 5640/220	Attenborolimulus	A. Superspinosus	Triassic	Lower	Olenekian		Late Olenekian	Petropavlovka Formation	Bicknell, R. D., & Shcherbakov, D. E. (2021). New austrolimulid from Russia supports role of Early Triassic horseshoe crabs as opportunistic taxa. PeerJ, 9, e11709.	52°02′ N, 55°38′ E	52.0333333, 055.6333332	52.0333333	055.6333333	055.6333334, 52.0333333		Bicknell, R. D., & Shcherbakov, D. E. (2021). New austrolimulid from Russia supports role of Early Triassic horseshoe crabs as opportunistic taxa. PeerJ, 9, e11709.	Orlov Paleontological Museum of the Borissiak Paleontological Institute of Russian Academy of Sciences	Moscow, Russia
			PIN 5640/217	Attenborolimulus	A. Superspinosus
			PIN 5640/200	Attenborolimulus	A. Superspinosus
21	Ankitokazo	Madagascar	TUCP Ch.5	Volanalimulus	V. madagascarensis	Triassic	Lower				Sakamena Group	Hauschke, N., Wilde, V., & Brauckmann, C. (2004). Triassic limulids from Madagascar-missing links in the distribution of Mesozoic Limulacea. NEUES JAHRBUCH FUR GEOLOGIE UND PALAONTOLOGIE MONATSHEFTE, (2), 87-94.	No exact coordinates given; coordinates of the nearby Ankitokazo provided instead	13.335083318638498°S, 49.027391945838275°E	-13.335083318638498	49.027391945838275	49.027391945838275, -13.335083318638498		Hauschke, N., Wilde, V., & Brauckmann, C. (2004). Triassic limulids from Madagascar-missing links in the distribution of Mesozoic Limulacea. NEUES JAHRBUCH FUR GEOLOGIE UND PALAONTOLOGIE MONATSHEFTE, (2), 87-94.	Technische Universität Institut für Geologie und Paläontologie	Clausthal- Zellerfeld, Germany	Lamsdell, J. C. (2020). The phylogeny and systematics of Xiphosura. PeerJ, 8. https://doi.org/10.7717/peerj.10431	Fig. 6 E	Hauschke, N., Wilde, V., & Brauckmann, C. (2004). Triassic limulids from Madagascar-missing links in the distribution of Mesozoic Limulacea. NEUES JAHRBUCH FUR GEOLOGIE UND PALAONTOLOGIE MONATSHEFTE, (2), 87-94.	Fig. 2
	Unknown	Madagascar	MSNM I 11170	Volanalimulus	V. madagascarensis	Triassic	Lower				Sakamena Group	Hauschke, N., Wilde, V., & Brauckmann, C. (2004). Triassic limulids from Madagascar-missing links in the distribution of Mesozoic Limulacea. NEUES JAHRBUCH FUR GEOLOGIE UND PALAONTOLOGIE MONATSHEFTE, (2), 87-94.								Museo Civico di Storia Naturale di Milano	Milan, Italy	Bicknell & Pates (2020)	Fig. 29 E	Hauschke, N., Wilde, V., & Brauckmann, C. (2004). Triassic limulids from Madagascar-missing links in the distribution of Mesozoic Limulacea. NEUES JAHRBUCH FUR GEOLOGIE UND PALAONTOLOGIE MONATSHEFTE, (2), 87-94.	Fig. 3
22	Tikhvinskoye	Russia	PIN 4048/7	Limulitella	L. volgensis	Triassic	Lower	Olenekian			Parshinskaya Formation	https://2dgf.dk/dgf-online-series/the-tikhvinskoye-continental-early-triassic-locality-geological-setting-fauna-and-flora/	Coordinates of nearby rybinsk		58.05685820343805	38.80570803425856	38.80570803425856, 58.05685820343805		https://2dgf.dk/dgf-online-series/the-tikhvinskoye-continental-early-triassic-locality-geological-setting-fauna-and-flora/	Orlov Paleontological Museum of the Borissiak Paleontological Institute of Russian Academy of Sciences	Moscow, Russia	Bicknell & Pates (2020)	Fig. 30 E
23	Bremke II (abandoned "Steinbruch Stangenberg" quarry) near Göttingen	Germany	GZG INV 15356 A & B	Psammolimulus	P. gottingensins	Triassic	Lower	Olenekian			Solling Formation, Middle Buntsandstein	Kustatscher, E., Franz, M., Heunisch, C., Reich, M., & Wappler, T. (2014). Floodplain habitats of braided river systems: depositional environment, flora and fauna of the Solling Formation (Buntsandstein, Lower Triassic) from Bremke and Fürstenberg (Germany). Palaeobiodiversity and Palaeoenvironments, 94, 237-270.	No exact coordinates given; coordinates of the nearby 'Appenrode Wendebachtal' bus stop provided instead	51.45515546981836°N, 10.027781482068514°E	51.45515546981836	10.027781482068514	10.027781482068514, 51.45515546981836		Kustatscher, E., Franz, M., Heunisch, C. et al. Floodplain habitats of braided river systems: depositional environment, flora and fauna of the Solling Formation (Buntsandstein, Lower Triassic) from Bremke and Fürstenberg (Germany). Palaeobio Palaeoenv 94, 237–270 (2014). https://doi.org/10.1007/s12549-014-0161-0	Geowissenschaftliches Zentrum der Georg-August-Universität Geowissenschaftliches Museum	Göttingen, Germany	Bicknell & Pates (2020)	Fig. 26 A
			GZG INV 15376 A & B	Psammolimulus	P. gottingensins															Geowissenschaftliches Zentrum der Georg-August-Universität Geowissenschaftliches Museum	Göttingen, Germany	Bicknell & Pates (2020)	Fig. 26 B
			GZG INV 45730 A & B]	Psammolimulus	P. gottingensins															Geowissenschaftliches Zentrum der Georg-August-Universität Geowissenschaftliches Museum	Göttingen, Germany	Bicknell & Pates (2020)	Fig. 26 C
			Multiple other (60+) P. gottingensins specimens have been found in the same locality																							Meischner, K. D. (1962). Neue Funde von Psammolimulus gottingensis (Merostomata, Xiphosura) aus dem Mittleren Buntsandstein von Göttingen. Paläontologische Zeitschrift, 36, 185-193.
24	L-676, northern side of Paris Canyon, Bear Lake County near Paris, Idaho	USA	UCM 140.25	Vaderlimulus	V. tricki	Triassic	Lower	Olenekian	Spathian	Early Spatian; same as 'Paris biota'	Thaynes Group	Lerner, A. J., Lucas, S. G., & Lockley, M. (2017). First fossil horseshoe crab (Xiphosurida) from the Triassic of North America. Neues Jahrbuch Fur Geologie Und Palaontologie - Abhandlungen, 286(3), 289–302. https://doi.org/10.1127/njgpa/2017/0702	No exact coordinates given; coordinates of the nearby Paris, Idaho provided instead	42.227778°N, 111.399444°W	42.227778	-111.399444	-111.399445, 42.227778	Coordinates of the nearby Paris, Idaho, USA		University of Colorado Museum of Natural History (UCM) collection	Boulder, Colorado, USA	Bicknell & Pates (2020)	Fig. 25 (E)	Lerner, A. J., Lucas, S. G., & Lockley, M. (2017). First fossil horseshoe crab (Xiphosurida) from the Triassic of North America. Neues Jahrbuch Fur Geologie Und Palaontologie - Abhandlungen, 286(3), 289–302. https://doi.org/10.1127/njgpa/2017/0702	Fig. 2 C,D, Fig. 3
25	Baalberge	Germany	GPS. MLU 2018.23	Limulidae gen. et sp. indet		Triassic	Lower	Olenekian			Volpriehausen Formation	Hauschke, N. (2014). Conchostraken als Zeitmarken und Faziesanzeiger in kontinentalen Ablagerungen der Trias: Fallbeispiele aus Sachsen-Anhalt und dem östlichen Niedersachsen. Abhandlungen und Berichte für Naturkunde, 34, 19-55.	"Der Tontagebau Baalberge wird von der Wienerberger Ziegelindustrie GmbH betrieben und liegt etwa 1 km südöstlich von Bernburg an der Saale, unmittelbar östlich der Straße Baalberge – Roschwitz."	51.777644267200316, 11.783425011253438	51.777644267200316	11.783425011253438	11.783425011253438, 51.777644267200316	Coordinates from Gmaps based on description from the paper	Hauschke, N. (2014). Conchostraken als Zeitmarken und Faziesanzeiger in kontinentalen Ablagerungen der Trias: Fallbeispiele aus Sachsen-Anhalt und dem östlichen Niedersachsen. Abhandlungen und Berichte für Naturkunde, 34, 19-55.	Institut für Geologische Wissenschaften und Geiseltalmuseum Martin Luther University Halle-Wittenberg	Halle (Saale), Germany	Bicknell & Pates (2020)	Fig. 32 (D)	Hauschke, N. (2014). Conchostraken als Zeitmarken und Faziesanzeiger in kontinentalen Ablagerungen der Trias: Fallbeispiele aus Sachsen-Anhalt und dem östlichen Niedersachsen. Abhandlungen und Berichte für Naturkunde, 34, 19-55.	Fig. 10 (A)
26	Beesenlaublingen	Germany	GPS. MLU 2018.24	Limulidae gen. et sp. indet		Triassic	Lower	Induan/Olenekian			Bernburg Formation	Hauschke, N. (2014). Conchostraken als Zeitmarken und Faziesanzeiger in kontinentalen Ablagerungen der Trias: Fallbeispiele aus Sachsen-Anhalt und dem östlichen Niedersachsen. Abhandlungen und Berichte für Naturkunde, 34, 19-55.	" Der Tontagebau Beesenlaublingen der Schwenk Zement KG liegt westlich der Bundesstraße 6 zwischen Könnern und Alsleben, etwa 2 km südlich der Ortschaft Beesenlaublingen"	51.69664222596075, 11.705472841698565	51.69664222596075	11.705472841698565	11.705472841698565, 51.69664222596075	Coordinates from Gmaps based on description from the paper	Hauschke, N. (2014). Conchostraken als Zeitmarken und Faziesanzeiger in kontinentalen Ablagerungen der Trias: Fallbeispiele aus Sachsen-Anhalt und dem östlichen Niedersachsen. Abhandlungen und Berichte für Naturkunde, 34, 19-55.	Institut für Geologische Wissenschaften und Geiseltalmuseum Martin Luther University Halle-Wittenberg	Halle (Saale), Germany	Bicknell & Pates (2020)	Fig. 32 (E)	Hauschke, N. (2014). Conchostraken als Zeitmarken und Faziesanzeiger in kontinentalen Ablagerungen der Trias: Fallbeispiele aus Sachsen-Anhalt und dem östlichen Niedersachsen. Abhandlungen und Berichte für Naturkunde, 34, 19-55.	Fig. 6 (D)
			HAU-WIL2000	?Paleolimulus (likely Limulitella)	sp.	Triassic	Lower	Induan/Olenekian			Bernburg Formation	Hauschke, N. (2014). Conchostraken als Zeitmarken und Faziesanzeiger in kontinentalen Ablagerungen der Trias: Fallbeispiele aus Sachsen-Anhalt und dem östlichen Niedersachsen. Abhandlungen und Berichte für Naturkunde, 34, 19-55.								Institut für Geologische Wissenschaften und Geiseltalmuseum Martin Luther University Halle-Wittenberg; possibly lost	Halle (Saale), Germany	Bicknell & Pates (2020)	Fig. 30 A	Hauschke, N., and Wilde, V. (2000). Limulidenreste aus dem unteren Buntsandstein (Bernburg-Formation) von Beesenlaublingen (Sachesen-Anhalt). Hallesches Jahrbuch Geowissensch. 22, 87–90.	?
27	Zalezianka-Gózd	Poland	Muz. PGI 1808.II.10	Polonolimulus	P. zaleziankensis	Triassic	Lower	Induan/ Olenekian	Smithian?	Latest Induan/earliest Olenekian	Zagnańsk/Goleniawy Fm., Early/Middle Buntsandstein		50°58'56''N, 20°45'06''E	50.9822222°N, 020.7516667°E	50.9822222	020.7516667	020.7516667, 50.9822222		Grzegorz Niedźwiecki's field notebook	Geological Museum, Polish Geological Institute-National Research Institute	Warsaw, Poland
			Muz. PGI 1808.II.11	Polonolimulus	P. zaleziankensis															Geological Museum, Polish Geological Institute-National Research Institute
28	Jackey Shale	Tasmania, Australia	UTGD 123979	Tasmaniolimulus	T. patersoni	Triassic	Lower	Induan		Early Induan	Jackey Shale	Bicknell, R. D. C., Smith, P. M., Brougham, T., & Bevitt, J. J. (2022). An earliest Triassic age for Tasmaniolimulus and comments on synchrotron tomography of Gondwanan horseshoe crabs. PeerJ, 10, 1–26. https://doi.org/10.7717/peerj.13326	41°48'05"S, 146°53'06"E	41.8013889°S, 146.8850000°E	-41.8013889	146.8850000	146.8850001, -41.8013889		Bicknell, R. (2019). Xiphosurid from the Upper Permian of Tasmania confirms Palaeozoic origin of Austrolimulidae. Palaeontologia Electronica, October. https://doi.org/10.26879/1005	Geology Department, University of Tasmania	Tasmania, Australia	Bicknell & Pates (2020)	Fig. 24 (B)	Ewington, D. L., Clarke, M. J., & Banks, M. R. (1989). A Late Permian fossil horseshoe crab (Paleolimulus: Xiphosura) from Poatina, Great Western Tiers, Tasmania.	Fig. 1, Plate 1 A & B	Bicknell, R. (2019). Xiphosurid from the Upper Permian of Tasmania confirms Palaeozoic origin of Austrolimulidae. Palaeontologia Electronica, October. https://doi.org/10.26879/1005	Fig. 2
29	Shangsi, Guangyuan	China	CGS 33916	Guangyuanolimulus	G. shangsiensis	Permian/Triassic boundary	"… within the Permian-Triassic transitional interval, immediately after the EPME and slightly below or above the P/T boundary, depending on the different positions proposed by different studies."			"The horseshoe crab was collected from the base of the Feixianguan Formation, immediately below the layer with the bivalve Claraia wangi. This interval was labelled as Bed 28 by later workers (Jin and Huang, 1987; Li et al., 1989). The underlying Bed 27 is composed of three layers of pale-yellow K-bentonites and Bed 28 is mainly dolomitic mudstones intercalated with K-bentonites. In a comprehensi…	Feixianguan Formation	Hu, S., Feldmann, R. M., Schweitzer, C. E., Benton, M. J., Huang, J., Wen, W., ... & Ma, Z. (2022). A new horseshoe crab from the Permian-Triassic transition of South China: Xiphosurids as key components of post-extinction trophic webs. Palaeogeography, Palaeoclimatology, Palaeoecology, 602, 111178.	"...Shangsi section, Guangyuan City, Sichuan Province, SW China. The Shangsi section is located in the Changjianggou valley near Shangsi town, Guangyuan City"	32.3066675803477, 105.46940091755117	32.3066675803477	105.46940091755117	105.46940091755117, 32.3066675803477	Coordinates of the Shangsi village, based on map	Hu, S., Feldmann, R. M., Schweitzer, C. E., Benton, M. J., Huang, J., Wen, W., ... & Ma, Z. (2022). A new horseshoe crab from the Permian-Triassic transition of South China: Xiphosurids as key components of post-extinction trophic webs. Palaeogeography, Palaeoclimatology, Palaeoecology, 602, 111178.	Chengdu Center, China Geological Survey	Chendgu, China	Hu, S., Feldmann, R. M., Schweitzer, C. E., Benton, M. J., Huang, J., Wen, W., ... & Ma, Z. (2022). A new horseshoe crab from the Permian-Triassic transition of South China: Xiphosurids as key components of post-extinction trophic webs. Palaeogeography, Palaeoclimatology, Palaeoecology, 602, 111178.			Fig. 2,3
