# Supplementary material for: A new Triassic austrolimulid from Poland presents insight into xiphosurid evolution and palaeobiogeography at the dawn of the Mesozoic
Source: PeerJ. 2026 Mar 25;14:e20950. doi: 10.7717/peerj.20950 (PMC13032753; doi:10.7717/peerj.20950)
Supplement: Supplemental Information 3 [file peerj-14-20950-s003.zip]

Archive with 24 entries (18 files):
- Supplemental_Data_S3/
- Supplemental_Data_S3/.Rhistory
- Supplemental_Data_S3/Paleogeodata/
- Supplemental_Data_S3/Paleogeodata/Global_EarthByte_GPlates_PresentDay_Coastlines_Polyline/
- Supplemental_Data_S3/Paleogeodata/Global_EarthByte_GPlates_PresentDay_Coastlines_Polyline/reconstructed_245.00Ma.dbf
- Supplemental_Data_S3/Paleogeodata/Global_EarthByte_GPlates_PresentDay_Coastlines_Polyline/reconstructed_245.00Ma.prj
- Supplemental_Data_S3/Paleogeodata/Global_EarthByte_GPlates_PresentDay_Coastlines_Polyline/reconstructed_245.00Ma.shp
- Supplemental_Data_S3/Paleogeodata/Global_EarthByte_GPlates_PresentDay_Coastlines_Polyline/reconstructed_245.00Ma.shx
- Supplemental_Data_S3/Paleogeodata/lm_402_2/
- Supplemental_Data_S3/Paleogeodata/lm_402_2/reconstructed_245.00Ma.dbf
- Supplemental_Data_S3/Paleogeodata/lm_402_2/reconstructed_245.00Ma.prj
- Supplemental_Data_S3/Paleogeodata/lm_402_2/reconstructed_245.00Ma.shp
- Supplemental_Data_S3/Paleogeodata/lm_402_2/reconstructed_245.00Ma.shx
- Supplemental_Data_S3/Paleogeodata/m_402_2/
- Supplemental_Data_S3/Paleogeodata/m_402_2/reconstructed_245.00Ma.dbf
- Supplemental_Data_S3/Paleogeodata/m_402_2/reconstructed_245.00Ma.prj
- Supplemental_Data_S3/Paleogeodata/m_402_2/reconstructed_245.00Ma.shp
- Supplemental_Data_S3/Paleogeodata/m_402_2/reconstructed_245.00Ma.shx
- Supplemental_Data_S3/Paleogeodata/sm_402_2/
- Supplemental_Data_S3/Paleogeodata/sm_402_2/reconstructed_245.00Ma.dbf
- Supplemental_Data_S3/Paleogeodata/sm_402_2/reconstructed_245.00Ma.prj
- Supplemental_Data_S3/Paleogeodata/sm_402_2/reconstructed_245.00Ma.shp
- Supplemental_Data_S3/Paleogeodata/sm_402_2/reconstructed_245.00Ma.shx
- Supplemental_Data_S3/Supplemental_Data_S3_CODE_Triassic_xiphosura_paleobiogeography.R
