# Supplementary material for: A new Triassic austrolimulid from Poland presents insight into xiphosurid evolution and palaeobiogeography at the dawn of the Mesozoic
Source: PeerJ. 2026 Mar 25;14:e20950. doi: 10.7717/peerj.20950 (PMC13032753; doi:10.7717/peerj.20950)
Supplement: Supplemental Information 3 [file peerj-14-20950-s003.zip › Supplemental_Data_S3/Supplemental_Data_S3_CODE_Triassic_xiphosura_paleobiogeography.R]

library("rgplates")
library("tidyverse")
library("ggplot2")
library("ggthemes")
library("sf")


#Reads in Cao et al. (2017) map data for 245 Ma


sm245<-st_read("Paleogeodata/sm_402_2/reconstructed_245.00Ma.shp")
lm245 <-st_read("Paleogeodata/lm_402_2/reconstructed_245.00Ma.shp")
m245<-st_read("Paleogeodata/m_402_2/reconstructed_245.00Ma.shp")

pdc_poly245<-st_read(
"Paleogeodata/Global_EarthByte_GPlates_PresentDay_Coastlines_Polyline/reconstructed_245.00Ma.shp")

#Inputs the Present-Day coordinates of specimen finds

SMF_VIII_311_B_fuchsbergensis<-c(10.662527, 52.062389)
SNSB_1967_XVI_27_L_liasokeuperinus<-c(11.589242040148664, 49.886219404276225)
MAN_8240_K_vicensis<-c(6.5341093115198134, 48.78188250145931)
Montral_Alcover_specimens<-c(001.1666668, 41.1666667)
L_tejraensis<-c(10.423871954480857, 33.40942301205425)
PMSL_T_993_S_rudkini<-c(014.6581195, 46.3654889)
L_henkeli<-c(11.737903242617445, 51.13973502506905)
RGM_1333509_L_bronni<-c(6.782, 51.967)
Yunnanolimulus<-c(104.32343220171646, 24.768296775222055)
AM_F_38274_A_fletcheri<-c(151.2654168, -33.7531111)
MMF_27693_D_peetae<-c(148.5766112, -32.2918889)
UNISTRA_L_bronni<-c(7.437899259135208, 48.63845232983575)
Attenborolimulus<-c(055.6333334, 52.0333333)
TUCP_V_madagascariensis<-c(49.027391945838275, -13.335083318638498)
L_volgensis<-c(38.80570803425856, 58.05685820343805)
Psammolimulus<-c(10.027781482068514, 51.45515546981836)
V_tricki<-c(-111.399445, 42.227778)
Zalezianka<-c(020.7516667, 50.9822222)
Tasmaniolimulus<-c(146.8850001, -41.8013889)
G_shangsiensis<-c(105.46940091755117, 32.3066675803477)
GPS_MLU_2018_23_indet_Baalberge<-c(11.783425011253438, 51.777644267200316)
GPS_MLU_2028_24_indet_Beesenlaublingen<-c(11.705472841698565, 51.69664222596075)
GEHENN_1962_indet_Neckarburken<-c(9.180030035697042, 49.37853862697443)
NME_07_56_indet_Ohrdruf<-c(10.751021067776621, 50.83974452547944)
MB_A_0207_indet_Rudersdorf_Berlin_L_kieri<-c(13.804347343486178, 52.48122458513835)
SMNS_75561_indet_Winnenden<-c(9.395169698493797, 48.87415502931148)
SNSB_BSPG_1967_XVI_28_indet_Hohe_Warte<-c(11.582374304729608, 49.81233186583481)
Slg_SMF_VIII_313_indet_Hamelschenburg<-c(10.662527, 52.062389)
L_priscus<-c(11.645370346527669, 49.97075535457186)


#Group the specimens into taxon & age groups

Austrolower<- rbind(Tasmaniolimulus, V_tricki, Psammolimulus, Attenborolimulus)
Austromiddle<- rbind(MMF_27693_D_peetae, AM_F_38274_A_fletcheri)
Austroupper<- SMF_VIII_311_B_fuchsbergensis
Limulitellalower<- L_volgensis
Limulitellamiddle<- rbind(UNISTRA_L_bronni, RGM_1333509_L_bronni, L_henkeli, L_tejraensis)
Limulitellaupper<- SNSB_1967_XVI_27_L_liasokeuperinus
LimulidaePTboundary<- G_shangsiensis
Limulidaelower<- TUCP_V_madagascariensis
Limulidaemiddle<- rbind(Yunnanolimulus, PMSL_T_993_S_rudkini, Montral_Alcover_specimens, MB_A_0207_indet_Rudersdorf_Berlin_L_kieri)
Limulidaeupper<- MAN_8240_K_vicensis
Limuloidea_indet_lower<- rbind(GPS_MLU_2028_24_indet_Beesenlaublingen, GPS_MLU_2018_23_indet_Baalberge)
Limuloidea_indet_middle<- L_priscus
Limuloidea_indet_upper<- rbind(SMNS_75561_indet_Winnenden, SNSB_BSPG_1967_XVI_28_indet_Hohe_Warte, Slg_SMF_VIII_313_indet_Hamelschenburg)
Limuloidea_lost_middle<- rbind(GEHENN_1962_indet_Neckarburken, NME_07_56_indet_Ohrdruf)


#reconstructs the specimen paleogeographic coordinates

PaleoAustrolower<-reconstruct(Austrolower, age=245, "MATTHEWS2016_pmag_ref")
PaleoAustrolower_df <- as.data.frame(PaleoAustrolower)
PaleoAustrolower_sf <- st_as_sf(PaleoAustrolower_df, 
                                coords= c("paleolong", "paleolat"),
                                crs = 4326, agr="constant")

PaleoAustromiddle<-reconstruct(Austromiddle, age=245, "MATTHEWS2016_pmag_ref")
PaleoAustromiddle_df <- as.data.frame(PaleoAustromiddle)
PaleoAustromiddle_sf <- st_as_sf(PaleoAustromiddle_df,
                                 coords= c("paleolong", "paleolat"),
                                 crs = 4326, agr="constant")

PaleoAustroupper<-reconstruct(Austroupper, age=245, "MATTHEWS2016_pmag_ref")
PaleoAustroupper_df <- as.data.frame(PaleoAustroupper)
PaleoAustroupper_sf <- st_as_sf(PaleoAustroupper_df,
                                coords= c("paleolong", "paleolat"),
                                crs = 4326, agr="constant")

PaleoLimulitellalower<-reconstruct(Limulitellalower, age=245, "MATTHEWS2016_pmag_ref")
PaleoLimulitellalower_df <- as.data.frame(PaleoLimulitellalower)
PaleoLimulitellalower_sf <- st_as_sf(PaleoLimulitellalower_df,
                                coords= c("paleolong", "paleolat"),
                                crs = 4326, agr="constant")

PaleoLimulitellamiddle<-reconstruct(Limulitellamiddle, age=245, "MATTHEWS2016_pmag_ref")
PaleoLimulitellamiddle_df <- as.data.frame(PaleoLimulitellamiddle)
PaleoLimulitellamiddle_sf <- st_as_sf(PaleoLimulitellamiddle_df,
                                     coords= c("paleolong", "paleolat"),
                                     crs = 4326, agr="constant")

PaleoLimulitellaupper<-reconstruct(Limulitellaupper, age=245, "MATTHEWS2016_pmag_ref")
PaleoLimulitellaupper_df <- as.data.frame(PaleoLimulitellaupper)
PaleoLimulitellaupper_sf <- st_as_sf(PaleoLimulitellaupper_df,
                                      coords= c("paleolong", "paleolat"),
                                      crs = 4326, agr="constant")

PaleoLimulidaePTboundary<-reconstruct(LimulidaePTboundary, age=245, "MATTHEWS2016_pmag_ref")
PaleoLimulidaePTboundary_df <- as.data.frame(PaleoLimulidaePTboundary)
PaleoLimulidaePTboundary_sf <- st_as_sf(PaleoLimulidaePTboundary_df,
                                     coords= c("paleolong", "paleolat"),
                                     crs = 4326, agr="constant")

PaleoLimulidaelower<-reconstruct(Limulidaelower, age=245, "MATTHEWS2016_pmag_ref")
PaleoLimulidaelower_df <- as.data.frame(PaleoLimulidaelower)
PaleoLimulidaelower_sf <- st_as_sf(PaleoLimulidaelower_df,
                                        coords= c("paleolong", "paleolat"),
                                        crs = 4326, agr="constant")

PaleoLimulidaemiddle<-reconstruct(Limulidaemiddle, age=245, "MATTHEWS2016_pmag_ref")
PaleoLimulidaemiddle_df <- as.data.frame(PaleoLimulidaemiddle)
PaleoLimulidaemiddle_sf <- st_as_sf(PaleoLimulidaemiddle_df,
                                   coords= c("paleolong", "paleolat"),
                                   crs = 4326, agr="constant")

PaleoLimulidaeupper<-reconstruct(Limulidaeupper, age=245, "MATTHEWS2016_pmag_ref")
PaleoLimulidaeupper_df <- as.data.frame(PaleoLimulidaeupper)
PaleoLimulidaeupper_sf <- st_as_sf(PaleoLimulidaeupper_df,
                                    coords= c("paleolong", "paleolat"),
                                    crs = 4326, agr="constant")

PaleoZalez<-reconstruct(Zalezianka, age=245, "MATTHEWS2016_pmag_ref")
PaleoZalez_df <- as.data.frame(PaleoZalez)
PaleoZalez_sf <- st_as_sf(PaleoZalez_df,
                                    coords= c("paleolong", "paleolat"),
                                    crs = 4326, agr="constant")

PaleoLimuloidea_indet_lower<-reconstruct(Limuloidea_indet_lower, age=245, "MATTHEWS2016_pmag_ref")
PaleoLimuloidea_indet_lower_df <- as.data.frame(PaleoLimuloidea_indet_lower)
PaleoLimuloidea_indet_lower_sf <- st_as_sf(PaleoLimuloidea_indet_lower_df,
                                    coords= c("paleolong", "paleolat"),
                                    crs = 4326, agr="constant")

PaleoLimuloidea_indet_middle<-reconstruct(Limuloidea_indet_middle, age=245, "MATTHEWS2016_pmag_ref")
PaleoLimuloidea_indet_middle_df <- as.data.frame(PaleoLimuloidea_indet_middle)
PaleoLimuloidea_indet_middle_sf <- st_as_sf(PaleoLimuloidea_indet_middle_df,
                                           coords= c("paleolong", "paleolat"),
                                           crs = 4326, agr="constant")


PaleoLimuloidea_indet_upper<-reconstruct(Limuloidea_indet_upper, age=245, "MATTHEWS2016_pmag_ref")
PaleoLimuloidea_indet_upper_df <- as.data.frame(PaleoLimuloidea_indet_upper)
PaleoLimuloidea_indet_upper_sf <- st_as_sf(PaleoLimuloidea_indet_upper_df,
                                            coords= c("paleolong", "paleolat"),
                                            crs = 4326, agr="constant")

PaleoLimuloidea_lost_middle<-reconstruct(Limuloidea_lost_middle, age=245, "MATTHEWS2016_pmag_ref")
PaleoLimuloidea_lost_middle_df <- as.data.frame(PaleoLimuloidea_lost_middle)
PaleoLimuloidea_lost_middle_sf <- st_as_sf(PaleoLimuloidea_lost_middle_df,
                                            coords= c("paleolong", "paleolat"),
                                            crs = 4326, agr="constant")


#Making a display window for the zoom
#Based on a very helpful tutorial by Markus Konrad:
## Source for blog post "Zooming in on maps with sf and ggplot2"
# URL: https://datascience.blog.wzb.eu/2019/04/30/zooming-in-on-maps-with-sf-and-ggplot2/
#
# Markus Konrad <markus.konrad@wzb.eu>
# Wissenschaftszentrum Berlin für Sozialforschung
# April 30, 2019
# 
# display window corner points in the following order:
# top left, top right, bottom right, bottom left, top left (again, to close the shape)
# "crs = 4326" means that coordinates are supplied as WGS84 longitude/latitude coordinates
disp_win <- st_sfc(st_point(c(14, 32)), st_point(c(35,  32)),
                   st_point(c(35, 18)), st_point(c(14, 18)),
                   st_point(c(14, 32)), crs = 4326)
disp_win


#Map projection codes:
#Gall stereographic - "ESRI:54016"
#Equal Earth - "ESRI:54035"
#Mollweide - "ESRI:54009"

target_crs <- "ESRI:54009"

disp_win_trans <- st_transform(disp_win, crs = target_crs)
disp_win_lines <- st_sfc(st_linestring(st_coordinates(disp_win_trans)), crs = target_crs)

# corner points at bottom left and top right
# supply as WGS84 and directly transform to target CRS (Mollweide)
cornerpts <- data.frame(label = c('A', 'B'))
cornerpts$geometry <- st_transform(st_sfc(st_point(c(14, 18)), st_point(c(35,  32)),
                                          crs = 4326),
                                   crs = target_crs)
cornerpts <- st_as_sf(cornerpts)

paleoequator_m <- matrix(c(0, 0), nrow=1)
paleoequator_df <- data.frame(paleoequator_m)
paleoequator_sf <- st_as_sf(paleoequator_df,
                            coords= c("X1", "X2"),
                            crs = 4326, agr="constant")

?as.data.frame

paleoequator_df

ggplot() + 
  geom_sf(data = sm245, fill = "skyblue1", color="skyblue1")+
  geom_sf(data = lm245, fill = "burlywood2", color="burlywood2")+
  geom_sf(data = m245, fill = "darkorange3", color="darkorange3")+
  geom_sf(data=pdc_poly245, fill=NA, color="gray40", linewidth= 0.1)+
  geom_sf(data=PaleoAustrolower_sf, shape=24, size=3, 
          fill="purple4", colour="black",
          stroke=1.5)+
  geom_sf(data=PaleoAustromiddle_sf, shape=24, size=3, 
          fill="orchid3", colour="black",
          stroke=1.5)+
  geom_sf(data=PaleoAustroupper_sf, shape=24, size=3, 
          fill="plum2", colour="black",
          stroke=1.5)+
  geom_sf(data=PaleoLimulitellalower_sf, shape=22, size=3, 
          fill="purple4", colour="black",
          stroke=1.5)+
  geom_sf(data=PaleoLimulitellamiddle_sf, shape=22, size=3, 
          fill="orchid3", colour="black",
          stroke=1.5)+
  geom_sf(data=PaleoLimulitellaupper_sf, shape=22, size=3, 
          fill="plum2", colour="black",
          stroke=1.5)+
  geom_sf(data=PaleoLimulidaePTboundary_sf, shape=21, size=3, 
          fill="darkorange", colour="black",
          stroke=1.5)+
  geom_sf(data=PaleoLimulidaelower_sf, shape=21, size=3, 
          fill="purple4", colour="black",
          stroke=1.5)+
  geom_sf(data=PaleoLimulidaemiddle_sf, shape=21, size=3, 
          fill="orchid3", colour="black",
          stroke=1.5)+
  geom_sf(data=PaleoLimulidaeupper_sf, shape=21, size=3, 
          fill="plum2", colour="black",
          stroke=1.5)+ 
  geom_sf(data=PaleoLimuloidea_indet_lower_sf, shape=3, size=3, 
          colour="purple4",
          stroke=1.5)+
  geom_sf(data=PaleoLimuloidea_indet_middle_sf, shape=3, size=3, 
          colour="orchid3",
          stroke=1.5)+
  geom_sf(data=PaleoLimuloidea_lost_middle_sf, shape=3, size=3, 
          colour="orchid3",
          stroke=0.5)+
  geom_sf(data=PaleoLimuloidea_indet_upper_sf, shape=3, size=3, 
          colour="plum2",
          stroke=1.5)+
  geom_sf(data=PaleoZalez_sf, shape=24, size=3, 
          fill="goldenrod1", colour="black",
          stroke=1.5)+
  geom_sf(data=paleoequator_sf, shape=1, size=3)+
  geom_sf(data = disp_win_lines, color = 'gray20',linewidth=1 )+
  coord_sf(crs = st_crs(target_crs), expand = FALSE)+
  theme(panel.background = element_blank(),
      panel.grid.major = element_blank())
  
  #theme(panel.background = element_rect(fill="aliceblue"),
        #panel.grid.major = element_blank())


# To add main graticules:
#theme(panel.background = element_rect(fill="aliceblue"))


#Making zoomed window for Europe

disp_win_wgs84 <- st_sfc(st_point(c(14, 18)), st_point(c(35,  32)),
                         crs = 4326)
disp_win_trans <- st_transform(disp_win_wgs84, crs = target_crs)

disp_win_coord <- st_coordinates(disp_win_trans)

  ggplot() + 
  geom_sf(data = sm245, fill = "skyblue1", color="skyblue1")+
  geom_sf(data = lm245, fill = "burlywood2", color="burlywood2")+
  geom_sf(data = m245, fill = "darkorange3", color="darkorange3")+
  geom_sf(data=pdc_poly245, fill=NA, linewidth=0.5, color="gray40")+
  geom_sf(data=PaleoAustrolower_sf, shape=24, size=4, 
          fill="purple4", colour="black",
          stroke=1.5)+
  geom_sf(data=PaleoAustromiddle_sf, shape=24, size=4, 
          fill="orchid3", colour="black",
          stroke=1.5)+
  geom_sf(data=PaleoAustroupper_sf, shape=24, size=4, 
          fill="plum2", colour="black",
          stroke=1.5)+
  geom_sf(data=PaleoLimulitellalower_sf, shape=22, size=4, 
          fill="purple4", colour="black",
          stroke=1.5)+
  geom_sf(data=PaleoLimulitellamiddle_sf, shape=22, size=4, 
          fill="orchid3", colour="black",
          stroke=1.5)+
  geom_sf(data=PaleoLimulitellaupper_sf, shape=22, size=4, 
          fill="plum2", colour="black",
          stroke=1.5)+
  geom_sf(data=PaleoLimulidaePTboundary_sf, shape=21, size=4, 
          fill="darkorange", colour="black",
          stroke=1.5)+
  geom_sf(data=PaleoLimulidaelower_sf, shape=21, size=4, 
          fill="purple4", colour="black",
          stroke=1.5)+
  geom_sf(data=PaleoLimulidaemiddle_sf, shape=21, size=4, 
          fill="orchid3", colour="black",
          stroke=1.5)+
  geom_sf(data=PaleoLimulidaeupper_sf, shape=21, size=4, 
            fill="plum2", colour="black",
            stroke=1.5)+ 
  geom_sf(data=PaleoLimuloidea_indet_lower_sf, shape=3, size=4, 
          colour="purple4",
          stroke=1.5)+
  geom_sf(data=PaleoLimuloidea_indet_middle_sf, shape=3, size=4, 
            colour="orchid3",
            stroke=1.5)+
  geom_sf(data=PaleoLimuloidea_lost_middle_sf, shape=3, size=4, 
          colour="orchid3",
          stroke=0.5)+
  geom_sf(data=PaleoLimuloidea_indet_upper_sf, shape=3, size=4, 
          colour="plum2",
          stroke=1.5)+
    geom_sf(data=PaleoZalez_sf, shape=24, size=5, 
            fill="goldenrod1", colour="black",
            stroke=1.5)+
    coord_sf(crs = st_crs(target_crs), xlim=disp_win_coord[,'X'],
             ylim=disp_win_coord[,'Y'], datum = target_crs, expand = FALSE) +
  theme(panel.background = element_rect(fill="aliceblue"),
        panel.grid.major = element_blank())
